# Supplementary material for: Extracts from Wheat, Maize, and Sunflower Waste as Natural Raw Materials for Cosmetics: Value-Added Products Reaching Sustainability Goals
Source: Pharmaceutics. 2024 Sep 7;16(9):1182. doi: 10.3390/pharmaceutics16091182 (PMC11435005; doi:10.3390/pharmaceutics16091182)
Supplement: Supplementary file 1 [file pharmaceutics-16-01182-s001.zip]

Archive with 1 entries (1 files):
- pharmaceutics-3122211-supplementary.pdf
